# Supplementary material for: The Regulatory Effect of Histone Deacetylase (HDAC) 1 and 2 on iNOS, IL‐6, TNF‐α and IL‐10 Expression in Canine Macrophages Infected With Leishmania infantum
Source: Parasite Immunol. 2026 Apr 6;48(4):e70078. doi: 10.1111/pim.70078 (PMC13051526; doi:10.1111/pim.70078)
Supplement: Supplementary file 4 — Figure S4: Representative slides of infection index showing Leishmania infantum inside DH82 transfected with (A) Sc‐siRNA, si‐RNA1 and si‐RNA2 and (B) DH82 cells inhibited with NaB (10 mM) and (20 mM). [file PIM-48-e70078-s004.zip]

Archive with 2 entries (2 files):
- pim70078-sup-0003-Supinfo3@Suporting information 4B.tiff
- pim70078-sup-0002-Supinfo2@Suporting information 4A.tiff
